# Supplementary material for: Dual-ligand and hard-soft-acid-base strategies to optimize metal-organic framework nanocrystals for stable electrochemical cycling performance
Source: Natl Sci Rev. 2021 Nov 1;9(7):nwab197. doi: 10.1093/nsr/nwab197 (PMC9362764; doi:10.1093/nsr/nwab197)
Supplement: nwab197_Supplemental_Files [file nwab197_supplemental_files.zip]

Archive with 3 entries (3 files):
- Supporting_Information.docx
- Video_S1.mp4
- Video_S2.mp4
